# Supplementary material for: Adulthood blood levels of hsa-miR-29b-3p associate with preterm birth and adult metabolic and cognitive health
Source: Sci Rep. 2021 Apr 28;11:9203. doi: 10.1038/s41598-021-88465-4 (PMC8080838; doi:10.1038/s41598-021-88465-4)
Supplement: Supplementary file 2 — Supplementary Information 2. [file 41598_2021_88465_MOESM2_ESM.xlsx]

## Sheet: Sheet1
Adulthood blood levels of hsa-miR-29b-3p associate with preterm birth and adult metabolic and cognitive health Saara Marttila, Suvi Rovio, Pashupati P. Mishra, Ilkka Seppälä, Leo-Pekka Lyytikäinen, Markus Juonala, Melanie Waldenberger, Niku Oksala, Mika Ala-Korpela, Emily Harville, Nina Hutri-Kähönen, Mika Kähönen, Olli Raitakari, Terho Lehtimäki, Emma Raitoharju
Supplementary Table 3. Predicted targets of hsa-miR-29b-3p which blood levesl have nominally significant Sperman's correlation with hsa-miR-29b-3p levels.
Gene symbol	r	n	p-value	FDR
BCL11A	-0.183187	559	1.31034e-05	0.0351352
CS	0.179787	559	1.90177e-05	0.0351352
PHF5A	-0.168168	559	6.45249e-05	0.0556748
CDKN1A	0.168091	559	6.50355e-05	0.0556748
WARS	0.163789	559	0.000100196	0.0556748
BTLA	-0.163192	559	0.000106299	0.0556748
FERMT3	0.162302	559	0.000116044	0.0556748
MS4A1	-0.161736	559	0.000122674	0.0556748
BCL11A	-0.160711	559	0.000135608	0.0556748
PSMA4	-0.156665	559	0.000200206	0.0668022
NSL1	-0.156203	559	0.000209199	0.0668022
CBX3	-0.155019	559	0.000233957	0.0668022
INPPL1	0.154971	559	0.000235028	0.0668022
BTLA	-0.152134	559	0.000306292	0.0803054
PAIP2	-0.151057	559	0.000338303	0.0803054
RPS6KA3	-0.150384	559	0.000359854	0.0803054
TUBB1	0.150095	559	0.00036947	0.0803054
CASZ1	0.148351	559	0.000432969	0.0865668
OSTC	-0.148044	559	0.000445134	0.0865668
CD151	0.146056	559	0.000532021	0.0942184
SEPT4	0.145154	559	0.000576421	0.0942184
CCR6	-0.145104	559	0.000578987	0.0942184
TTLL12	0.144626	559	0.000603992	0.0942184
WTAP	-0.143793	559	0.000650003	0.0942184
NISCH	0.143592	559	0.000661539	0.0942184
RRAGA	0.143568	559	0.000662971	0.0942184
FKBP3	-0.143122	559	0.000689396	0.0943451
PNOC	-0.142575	559	0.000723074	0.09542
ACADM	-0.141257	559	0.000810761	0.101647
FAM110A	0.141051	559	0.000825281	0.101647
ELMO2	0.138304	559	0.00104397	0.124435
SARM1	0.13707	559	0.00115871	0.129991
ANO6	0.136868	559	0.00117849	0.129991
DDX3X	-0.136475	559	0.00121805	0.129991
ITPR1	-0.135921	559	0.00127575	0.129991
SPARC	0.135493	559	0.00132209	0.129991
UQCRQ	-0.135092	559	0.00136696	0.129991
TTC14	-0.134639	559	0.00141927	0.129991
MKL1	0.13462	559	0.00142146	0.129991
POLDIP3	0.134512	559	0.00143429	0.129991
ZNF524	0.134169	559	0.00147543	0.129991
CTDSPL	0.134152	559	0.00147757	0.129991
MS4A1	-0.132972	559	0.00162805	0.139898
BAZ2B	-0.131962	559	0.00176779	0.148454
ITGB5	0.131328	559	0.00186113	0.150792
TBC1D13	0.131221	559	0.00187724	0.150792
SOX13	0.130346	559	0.00201451	0.155705
COBLL1	-0.130288	559	0.00202392	0.155705
NLRX1	0.129695	559	0.00212252	0.155705
HINT3	-0.129625	559	0.00213453	0.155705
TOMM7	-0.12954	559	0.00214911	0.155705
ALCAM	-0.128443	559	0.00234531	0.162476
FNTB	0.128296	559	0.0023729	0.162476
PHF19	0.128287	559	0.00237448	0.162476
EXOSC10	0.12774	559	0.00247949	0.165284
SLA2	0.127357	559	0.00255569	0.165284
CAMLG	-0.127236	559	0.00258017	0.165284
TESK1	0.126749	559	0.00268068	0.165284
RUVBL1	0.126732	559	0.00268422	0.165284
ITGB5	0.126424	559	0.00274978	0.165284
CEACAM1	0.126342	559	0.00276765	0.165284
ACBD3	-0.126315	559	0.00277337	0.165284
CECR6	0.125228	559	0.00301854	0.169209
SLC4A7	-0.124998	559	0.00307289	0.169209
WARS	0.124978	559	0.00307756	0.169209
NUB1	0.124511	559	0.00319072	0.169209
RIC8A	0.124501	559	0.00319325	0.169209
SEPT5	0.12449	559	0.00319604	0.169209
PNPLA8	-0.124307	559	0.00324156	0.169209
RPS27A	-0.124102	559	0.00329298	0.169209
COX7A2L	-0.123915	559	0.0033408	0.169209
TRAFD1	0.123647	559	0.00341022	0.169209
VCL	0.123613	559	0.00341916	0.169209
AFF3	-0.123611	559	0.00341968	0.169209
GGPS1	-0.123387	559	0.00347887	0.169209
ALAD	0.123179	559	0.00353481	0.169209
LRRC28	0.123111	559	0.00355323	0.169209
MTR	-0.122964	559	0.00359341	0.169209
CD4	0.122698	559	0.00366716	0.169209
ABR	0.122492	559	0.00372521	0.169209
BCL11A	-0.122405	559	0.00374986	0.169209
GNS	0.122387	559	0.0037551	0.169209
PSMA4	-0.12195	559	0.00388172	0.172807
GRN	0.121751	559	0.00394061	0.17334
SLITRK1	0.121499	559	0.00401642	0.174596
SESN1	-0.121086	559	0.00414361	0.178031
DAB2	0.120417	559	0.0043574	0.181151
MVP	0.120402	559	0.00436246	0.181151
UBL4A	0.120363	559	0.00437505	0.181151
GNAS	0.12025	559	0.00441234	0.181151
PTDSS2	0.119757	559	0.00457814	0.185234
FAM13B	-0.119611	559	0.00462828	0.185234
TRAPPC9	0.1195	559	0.00466674	0.185234
CNOT7	-0.119173	559	0.00478168	0.185234
RAB8B	-0.118466	559	0.00503912	0.185234
PREPL	-0.118321	559	0.00509335	0.185234
SLC35A2	0.118182	559	0.00514577	0.185234
PPAPDC1B	-0.118181	559	0.00514611	0.185234
UAP1L1	0.118118	559	0.0051702	0.185234
ARHGAP1	0.117975	559	0.00522493	0.185234
PSMC6	-0.117944	559	0.00523691	0.185234
NT5DC1	-0.117651	559	0.00535108	0.185234
SGPL1	0.117568	559	0.00538402	0.185234
PUM2	-0.117565	559	0.00538511	0.185234
AKAP13	0.117359	559	0.00546737	0.185234
RSRC2	-0.117329	559	0.00547931	0.185234
LRP10	0.117281	559	0.00549839	0.185234
APBA3	0.117238	559	0.00551592	0.185234
KLHL7	-0.117118	559	0.00556451	0.185234
MAP2K3	0.117098	559	0.00557272	0.185234
PTPN7	0.117003	559	0.00561155	0.185234
UBE2M	0.116996	559	0.00561466	0.185234
ZNF302	-0.11684	559	0.00567877	0.185691
HIGD1A	-0.116496	559	0.00582349	0.188536
ENDOD1	0.116392	559	0.00586783	0.188536
TOM1	0.116194	559	0.00595286	0.189619
FHL3	0.116073	559	0.00600562	0.189665
RNPEPL1	0.115859	559	0.00609938	0.190993
COQ5	-0.115655	559	0.00619035	0.191265
KIAA0513	0.115378	559	0.00631558	0.191265
PRKX	0.115262	559	0.00636912	0.191265
AKR7A3	0.115154	559	0.00641865	0.191265
WBP2	0.115026	559	0.00647828	0.191265
BIVM	-0.114946	559	0.00651591	0.191265
KIF1B	0.114926	559	0.00652534	0.191265
SLC35C1	0.114675	559	0.00664431	0.191265
TAX1BP3	0.114551	559	0.00670362	0.191265
KIAA0748	-0.114548	559	0.00670507	0.191265
PYGB	0.114537	559	0.0067105	0.191265
POFUT1	0.114498	559	0.00672921	0.191265
FASN	0.114328	559	0.00681199	0.19214
RPS6KA1	0.113901	559	0.00702333	0.196385
GPI	0.113811	559	0.00706878	0.196385
ZNF672	0.113531	559	0.00721153	0.196933
TRIM23	-0.113508	559	0.00722309	0.196933
CDK2AP1	0.113459	559	0.00724843	0.196933
VCL	0.113198	559	0.00738472	0.198765
CNIH	-0.113124	559	0.00742344	0.198765
BMP6	0.112831	559	0.0075797	0.201489
ATAD1	-0.112226	559	0.00791149	0.208807
TSPAN3	-0.112064	559	0.00800215	0.209702
CXCR5	-0.111769	559	0.00817053	0.21017
RBM10	0.111704	559	0.00820783	0.21017
WDR33	-0.111575	559	0.00828258	0.21017
COX7C	-0.111527	559	0.00831027	0.21017
IL11RA	0.111325	559	0.00842938	0.21017
PSTPIP2	0.1113	559	0.00844386	0.21017
TFG	0.111233	559	0.00848382	0.21017
TPT1	-0.11118	559	0.00851554	0.21017
RFWD2	-0.111152	559	0.00853192	0.21017
PTGS1	0.110899	559	0.00868431	0.211638
RPS15A	-0.110771	559	0.00876218	0.211638
KLHL28	-0.110769	559	0.00876335	0.211638
SERBP1	-0.110275	559	0.00907085	0.211938
PCBP2	0.110246	559	0.00908894	0.211938
SPNS1	0.110234	559	0.00909657	0.211938
IP6K1	0.110093	559	0.00918611	0.211938
F13A1	0.110064	559	0.00920479	0.211938
IDI1	-0.110057	559	0.00920925	0.211938
BCCIP	-0.110011	559	0.00923845	0.211938
PRKRIP1	0.109828	559	0.00935698	0.211938
RALGPS2	-0.109779	559	0.00938837	0.211938
BRE	0.109659	559	0.00946702	0.211938
DUT	-0.109648	559	0.00947415	0.211938
ITGB2	0.109596	559	0.00950814	0.211938
NAT10	0.109538	559	0.0095465	0.211938
TSPAN9	0.109418	559	0.00962609	0.211938
ADPRHL2	0.109403	559	0.00963616	0.211938
TAPT1	-0.109083	559	0.00985144	0.215391
DYNLRB1	0.108812	559	0.0100372	0.216437
SLC7A7	0.108806	559	0.0100408	0.216437
PAIP2	-0.108757	559	0.010075	0.216437
NDUFA10	0.108566	559	0.0102085	0.218038
ITGA5	0.108233	559	0.0104444	0.219737
ADAM10	-0.108181	559	0.0104811	0.219737
SEC11A	-0.108061	559	0.010568	0.219737
DNAJB12	0.108042	559	0.0105813	0.219737
TNFSF4	0.107985	559	0.0106225	0.219737
FAM188A	-0.107955	559	0.0106449	0.219737
ACO2	0.107781	559	0.0107722	0.220447
DNAJB2	0.107745	559	0.0107986	0.220447
NIPSNAP3A	-0.107617	559	0.0108928	0.220485
HERC4	-0.107581	559	0.0109198	0.220485
RFNG	0.10711	559	0.0112755	0.225023
FAM127A	0.107062	559	0.0113121	0.225023
ZNF26	-0.106778	559	0.0115323	0.225023
SLC2A1	0.1067	559	0.0115932	0.225023
ITGB2	0.106658	559	0.0116266	0.225023
ANKRD10	-0.106484	559	0.0117641	0.225023
SHFM1	-0.106411	559	0.0118219	0.225023
FBXO11	-0.106379	559	0.0118476	0.225023
TIAF1	0.106378	559	0.0118481	0.225023
BTBD2	0.106333	559	0.0118847	0.225023
PRPF4B	-0.106276	559	0.0119303	0.225023
TGOLN2	0.106117	559	0.0120591	0.225023
KCNMB2	0.106098	559	0.0120742	0.225023
SHPK	0.106093	559	0.012078	0.225023
MAPRE1	0.106089	559	0.0120818	0.225023
TOMM7	-0.106034	559	0.0121265	0.225023
CHMP4B	0.105969	559	0.0121798	0.225023
SNN	0.105698	559	0.0124031	0.228008
MAP2K4	-0.105507	559	0.0125635	0.229813
ASB6	0.105289	559	0.0127485	0.232048
RAC2	0.105124	559	0.0128897	0.232813
NDRG3	0.105002	559	0.0129955	0.232813
PSME3	0.104956	559	0.0130357	0.232813
TSPAN33	0.104914	559	0.0130716	0.232813
ADD3	-0.10485	559	0.0131276	0.232813
EVI5L	0.104804	559	0.0131686	0.232813
CD58	-0.104559	559	0.0133851	0.234458
PHF15	0.104354	559	0.0135688	0.234458
ARFIP1	-0.104313	559	0.013606	0.234458
GALNT1	-0.104294	559	0.0136228	0.234458
FKBP3	-0.104257	559	0.0136565	0.234458
ELF2	-0.104241	559	0.013671	0.234458
CBWD5	-0.104163	559	0.0137423	0.234458
YY1AP1	0.10411	559	0.0137908	0.234458
TNRC6B	-0.104064	559	0.0138327	0.234458
STAG2	-0.10387	559	0.0140119	0.235853
PGAP3	0.103797	559	0.0140792	0.235853
SH3BP5L	0.103708	559	0.0141623	0.235853
SNRPD2	-0.103583	559	0.0142801	0.235853
CCDC14	-0.103568	559	0.014294	0.235853
UBAP1	0.103475	559	0.0143822	0.235853
CISH	0.103226	559	0.01462	0.235853
CGGBP1	-0.103188	559	0.0146565	0.235853
NOMO1	0.103167	559	0.0146772	0.235853
ICMT	0.103139	559	0.0147038	0.235853
SPATA2L	0.103042	559	0.0147981	0.235853
SELP	0.103006	559	0.0148329	0.235853
RPS6KB2	0.10287	559	0.0149662	0.235853
MTX3	-0.10283	559	0.0150058	0.235853
CD44	0.10282	559	0.015016	0.235853
HSPA14	-0.102789	559	0.0150459	0.235853
CNNM3	0.102683	559	0.0151516	0.235853
ITM2A	-0.10268	559	0.0151546	0.235853
MGAT4A	-0.102643	559	0.0151909	0.235853
DENND1A	0.102573	559	0.0152614	0.235853
FOXJ2	0.102564	559	0.0152696	0.235853
CLEC7A	-0.102386	559	0.0154491	0.235853
SET	-0.102382	559	0.0154529	0.235853
CNOT4	0.102334	559	0.0155015	0.235853
PITPNB	0.102325	559	0.0155108	0.235853
FAR1	-0.10209	559	0.0157511	0.238327
PAG1	-0.101925	559	0.0159211	0.238327
UBE2L3	0.101916	559	0.0159308	0.238327
RNMT	0.101892	559	0.0159551	0.238327
RGS12	0.101812	559	0.0160386	0.238327
ACOT7	0.101756	559	0.0160969	0.238327
SLC35E1	0.10173	559	0.016125	0.238327
HNRNPUL2	0.101601	559	0.0162609	0.238508
SMARCD2	0.101578	559	0.0162846	0.238508
ALG9	0.101535	559	0.0163309	0.238508
IRF2BP2	0.101469	559	0.0164004	0.23858
PCIF1	0.10128	559	0.0166028	0.240577
EXOSC1	-0.101182	559	0.0167083	0.240959
GCNT1	-0.101135	559	0.0167595	0.240959
PPM1B	-0.100926	559	0.0169881	0.242537
ZNF609	0.100808	559	0.017118	0.242537
CHORDC1	-0.100799	559	0.0171284	0.242537
YTHDC1	-0.100796	559	0.0171319	0.242537
PPP1CB	-0.100681	559	0.0172593	0.243408
SLC35E1	0.100453	559	0.0175141	0.246063
S100PBP	-0.100229	559	0.0177683	0.247215
DENND1A	0.100215	559	0.0177843	0.247215
TUBA1B	0.10012	559	0.0178935	0.247215
SLC44A2	0.10007	559	0.0179517	0.247215
TBRG4	0.100043	559	0.0179828	0.247215
SLC29A3	0.10003	559	0.0179975	0.247215
